# Supplementary material for: The burden of congenital birth defects between 1990 and 2019 in China: an observational study
Source: Front Pediatr. 2023 May 12;11:1170755. doi: 10.3389/fped.2023.1170755 (PMC10219611; doi:10.3389/fped.2023.1170755)
Supplement: Supplementary file 1 [file Datasheet1.zip › Table S1.xlsx]

## Sheet: table S1
Table S1 | Incidence for each type of CBD expressed as numbers, rates, and trends between 1990 and 2019 in China
Congenital birth defects	1990				2019				1990-2019	P
	Incidence number (95%UI)	Incidence rate (95%UI)	Age-standardized incidence rate (95%UI)		Incidence number (95%UI)	Incidence rate (95%UI)	Age-standardized incidence rate (95%UI)		Age-standardized incidence rate (AAPC 95%CI,%)
Congenital heart anomalies	579009 (429923,779088)	48.92 (36.32,65.82)	50.24 (37.30,67.59)		350912 (256923,485179)	24.67 (18.06,34.11)	49.00 (35.88,67.75)		0.12(-0.08,0.32)	0.219
Congenital musculoskeletal and limb anomalies	543511 (329192,787795)	45.92 (27.81,66.55)	47.16 (28.56,68.35)		340693 (219348,476402)	23.95 (15.42,33.49)	47.57 (30.63,66.52)		-0.11(-0.21,-0.02)	0.024
Digestive congenital anomalies	86782 (67636,109452)	7.33 (5.71,9.25)	7.53 (5.87,9.50)		176411 (128963,229517)	12.40 (9.07,16.14)	24.63 (18.01,32.05)		4.26(2.73,5.82)	<0.001
Urogenital congenital anomalies	127137 (88589,177239)	10.74 (7.48,14.97)	11.03 (7.69,15.38)		92955 (64038,130612)	6.54 (4.50,9.18)	12.98 (8.94,18.24)		-0.19(-0.80,0.43)	0.538
Other chromosomal abnormalities	104814 (85172,127120)	8.85 (7.20,10.74)	9.09 (7.39,11.03)		66689 (53178,83049)	4.69 (3.74,5.84)	9.31 (7.43,11.60)		-0.03(-0.16,0.10)	0.651
Down syndrome	11794 (8801,15608)	1.00 (0.74,1.32)	1.02 (0.76,1.35)		7992 (5600,10927)	0.56 (0.39,0.77)	1.12 (0.78,1.53)		0.25(-0.46,0.97)	0.491
Klinefelter syndrome	5014 (3547,6899)	0.42 (0.30 ,0.58 )	0.43 (0.31 ,0.60 )		2768 (1953,3892)	0.19 (0.14 ,0.27 )	0.39 (0.27 ,0.54 )		-0.49(-0.75,-0.24)	<0.001
Neural tube defect	19932 (15073,25759)	1.68 (1.27 ,2.18 )	1.73 (1.31 ,2.23 )		3936 (3180,4857)	0.28 (0.22 ,0.34 )	0.55 (0.44 ,0.68 )		-3.80(-4.18,-3.42)	<0.001
Orofacial clefts	35207 (24139,52143)	2.97 (2.04 ,4.41 )	3.05 (2.09 ,4.52 )		16666 (11107,25296)	1.17 (0.78 ,1.78 )	2.33 (1.55 ,3.53 )		-0.92(-1.17,-0.66)	<0.001
Turner syndrome	2744 (1921,3684)	0.23 (0.16 ,0.31 )	0.24 (0.17 ,0.32 )		1737 (1224,2312)	0.12 (0.09 ,0.16 )	0.24 (0.17 ,0.32 )		0.10(-0.18,0.38)	0.496
AAPC, average annual percentage changes; UI, uncertainty interval; CI, confidence interval.
