# Supplementary material for: The burden of congenital birth defects between 1990 and 2019 in China: an observational study
Source: Front Pediatr. 2023 May 12;11:1170755. doi: 10.3389/fped.2023.1170755 (PMC10219611; doi:10.3389/fped.2023.1170755)
Supplement: Supplementary file 1 [file Datasheet1.zip › Table S2.xlsx]

## Sheet: table S2
Table S2 | Mortality for each type of CBD expressed as numbers, rates, and trends between 1990 and 2019 in China
Congenital birth defects	1990				2019				1990-2019	P
	Mortality number (95%UI)	Mortality rate (95%UI)	Age-standardized mortality rate (95%UI)		Mortality number (95%UI)	Mortality rate (95%UI)	Age-standardized mortality rate (95%UI)		Age-standardized mortality rate (AAPC 95%CI,%)
Congenital heart anomalies	99568 (77975,135785)	8.41 (6.59,11.47)	8.51 (6.66,11.63)		25312 (21314,30078)	1.78 (1.50,2.11)	3.01 (2.49,3.63)		-3.77(-4.35,-3.19)	<0.001
Congenital musculoskeletal and limb anomalies	1535 (994,2373)	0.13 (0.08,0.20)	0.13 (0.08,0.20)		277 (222,380)	0.02 (0.02,0.03)	0.03 (0.02,0.04)		-6.14(-6.85,-5.42)	<0.001
Digestive congenital anomalies	16851 (7541,28905)	1.42 (0.64,2.44)	1.46 (0.65,2.50)		3308 (2214,4440)	0.23 (0.16,0.31)	0.44 (0.29,0.59)		-4.42(-4.60,-4.25)	<0.001
Urogenital congenital anomalies	1498 (789,2208)	0.13 (0.07,0.19)	0.13 (0.07,0.19)		346 (274,421)	0.02 (0.02,0.03)	0.04 (0.03,0.05)		-4.96(-5.31,-4.61)	<0.001
Other chromosomal abnormalities	803 (464,1746)	0.07 (0.04,0.15)	0.07 (0.04,0.15)		507 (373,689)	0.04 (0.03,0.05)	0.06 (0.04,0.08)		-0.07(-0.36,0.22)	0.615
Down syndrome	6713 (4924,10376)	0.57 (0.42,0.88)	0.58 (0.42 ,0.90 )		1404 (1114,1824)	0.10 (0.08,0.13)	0.17 (0.13 ,0.23 )		-3.96(-4.51,-3.41)	<0.001
Neural tube defect	28974 (22168,37390)	2.45 (1.87,3.16)	2.50 (1.91 ,3.22 )		2713 (2136,3499)	0.19 (0.15 ,0.25 )	0.34 (0.26 ,0.43 )		-6.76(-7.80,-5.71)	<0.001
Orofacial clefts	5332 (3149,8437)	0.45 (0.27 ,0.71 )	0.46 (0.27 ,0.73 )		209 (162,269)	0.01 (0.01 ,0.02 )	0.03 (0.02 ,0.04 )		-9.19(-9.87,-8.50)	<0.001
AAPC, average annual percentage changes; UI, uncertainty interval; CI, confidence interval.
