# Supplementary material for: The burden of congenital birth defects between 1990 and 2019 in China: an observational study
Source: Front Pediatr. 2023 May 12;11:1170755. doi: 10.3389/fped.2023.1170755 (PMC10219611; doi:10.3389/fped.2023.1170755)
Supplement: Supplementary file 1 [file Datasheet1.zip › Table S3.xlsx]

## Sheet: table S3
Table S3 | Mortality for CBDs expressed as numbers, rates, and trends between 1990 and 2019 in China for all age groups
Categories		1990			2019			1990-2019	P
		Mortality number (95%UI)	Mortality rate (95%UI)		Mortality number (95%UI)	Mortality rate (95%UI)		Mortality rate (AAPC 95%CI,%,)
China	0-6 days	30563 (25557,37087)	6677.02 (5583.31,8102.34)		7253 (5835,9243)	2550.32 (2051.62,3249.88)		-3.35(-3.67,-3.02)	<0.001
	7-27 days	16081 (12548,21048)	1179.52 (920.34,1543.82)		3349 (2750,4091)	392.65 (322.46,479.61)		-3.74(-4.02,-3.45)	<0.001
	28-364 days	91619 (66596,139288)	423.16 (307.59,643.33)		13766 (11378,16601)	98.82 (81.68,119.17)		-4.89(-5.09,-4.69)	<0.001
	1-4 years	25409 (17735,34465)	27.64 (19.29,37.49)		4140 (3301,5512)	6.23 (4.97,8.30)		-4.99(-5.13,-4.86)	<0.001
	5-9 years	4914 (4122,5739)	4.69 (3.94,5.48)		1377 (1167,1700)	1.90 (1.61,2.34)		-3.07(-3.72,-2.42)	<0.001
	10-14 years	2995 (2540,3455)	2.91 (2.47,3.36)		953 (824,1128)	1.35 (1.17,1.60)		-2.71(-3.30,-2.12)	<0.001
	15-19 years	3092 (2606,3659)	2.44 (2.05,2.88)		990 (851,1181)	1.32 (1.13,1.57)		-2.09(-2.34,-1.83)	<0.001
	20-54 years	6616 (5561,7927)	1.12 (0.94,1.34)		5294 (4483,6224)	0.26 (0.22,0.31)		-1.69(-2.19,-1.18)	<0.001
	55+ years	558 (463,722)	0.39 (0.32,0.50)		927 (775,1101)	0.69 (0.58,0.81)		-1.40(-1.66,-1.13)	<0.001
Global	0-6 days	256973 (208743,338347)	9837.58 (7991.21,12952.80)		173853 (144240,216816)	6759.20 (5607.91,8429.58)		-1.30(-1.37,-1.24)	<0.001
	7-27 days	111522 (78016,162720)	1446.00 (1011.56,2109.85)		57431 (47782,71397)	751.09 (624.91,933.75)		-2.24(-2.30,-2.19)	<0.001
	28-364 days	333069 (204626,537875)	274.68 (168.76,443.59)		171340 (129606,228729)	140.71 (106.44,187.84)		-2.29(-2.34,-2.23)	<0.001
	1-4 years	132853 (59096,229648)	26.54 (11.81,45.88)		71012 (41219,113944)	13.38 (7.76,21.46)		-2.34(-2.42,-2.26)	<0.001
	5-9 years	24313 (17868,31720)	4.15 (3.05,5.42)		16334 (13946,19510)	2.49 (2.13,2.98)		-1.83(-2.19,-1.46)	<0.001
	10-14 years	13425 (11225,16236)	2.50 (2.09,3.03)		11364 (9669,13392)	1.77 (1.51,2.09)		-1.21(-1.57,-0.86)	<0.001
	15-19 years	9146 (8196,10361)	1.76 (1.58,1.99)		7448 (6409,8815)	1.20 (1.03,1.42)		-1.31(-1.45,-1.17)	<0.001
	20-54 years	26169 (23980,29151)	1.09 (1.00,1.21)		32535 (29022,36238)	0.87 (0.77,0.97)		-0.78(-0.97,-0.60)	<0.001
	55+ years	4473 (4154,5107)	0.67 (0.62,0.76)		7989 (6440,8898)	0.57 (0.46,0.63)		-0.54(-0.65,-0.43)	<0.001
AAPC, average annual percentage changes; UI, uncertainty interval; CI, confidence interval.
